# Supplementary material for: Cooperation of Various Cytoskeletal Components Orchestrates Intercellular Spread of Mitochondria between B-Lymphoma Cells through Tunnelling Nanotubes
Source: Cells. 2024 Mar 30;13(7):607. doi: 10.3390/cells13070607 (PMC11011538; doi:10.3390/cells13070607)
Supplement: Supplementary file 1 [file cells-13-00607-s001.zip]

Archive with 2 entries (2 files):
- Halasz et al_supplementary_material_revised_changes accepted_2024_03_29.pdf
- Videos_revised_2024_03_09.zip
